# Supplementary material for: A Novel Feature Extraction Scheme with Ensemble Coding for Protein–Protein Interaction Prediction
Source: Int J Mol Sci. 2014 Jul 18;15(7):12731–49. doi: 10.3390/ijms150712731 (PMC4139871; doi:10.3390/ijms150712731)
Supplement: Supplementary File 1 [file ijms-15-12731-s001.zip]

Archive with 3 entries (2 files):
- ijms-56787-supp-to be published/
- ijms-56787-supp-to be published/ijms-56787-supplementary-tables.xlsx
- ijms-56787-supp-to be published/ijms-56787-supplementary.pdf
